# Supplementary material for: Development and evaluation of a multi-target droplet digital PCR assay for highly sensitive and specific detection of Yersinia pestis
Source: PLoS Negl Trop Dis. 2024 May 3;18(5):e0012167. doi: 10.1371/journal.pntd.0012167 (PMC11095742; doi:10.1371/journal.pntd.0012167)
Supplement: S1 Data — (XLSX) [file pntd.0012167.s005.xlsx]

## Sheet: Fig 1
Target gene	Probe concentration (nM)	Mean amplitude of positives
		Test 1	Test 2	Test 3	Test 4	Mean	SD
ypo2088	100	3897.16	4403.91	4626.68	4623.62	4387.84	343.344
	250	5994.56	7601	7785.53	6397.44	6944.63	883.171
	500	10108	12688.8	11894.9	9354.95	11011.7	1544.26
	1200	16918.7	17285.4	17154	16275.1	16908.3	448.564
	1500	20086.8	19559.5	18291.6	18881.9	19205	783.54
caf1	100	3030.45	2870.09	2736.63	2732.27	2842.36	140.767
	250	6141.89	6549.32	6676.61	6202.49	6392.58	260.909
	500	8682.65	9373.6	8955.83	8786.67	8949.69	304.203
	1200	12978.3	12188	12093.4	14335.9	12898.9	1036.91
	1500	13840.7	13007.6	13659.1	13286	13448.4	373.727
pla	100	2315.95	2360.55	2384.54	2410.26	2367.82	40.0974
	250	5536.2	5828.93	5618.95	6417.65	5850.43	397.713
	500	5833.7	6017.29	5943.54	6157.55	5988.02	135.879
	1200	7431,56	8001.43	7889.72	7755.4	7882.18	123.191
	1500	8743.25	8324.44	8214.5	8800.28	8520.62	294.373

## Sheet: Fig 2
Target gene	DNA concentration	Estimated Log10 (GE/reaction)	ddPCR results (copies/reaction)
			Test 1	Test 2	Test 3	Mean	SD	CV	LoD/LoQ
ypo2088	0.1 ng/μL	4.62941	18190.4	17906.6	18086.8	18061.3	143.613	0.00795141
	0.01 ng/μL	3.62941	1608.8	1752.8	1506.2	1622.6	123.878	0.0763453
	1 pg/μL	2.62941	180.4	149.8	153.62	161.273	16.6739	0.103389
	0.1 pg/μL	1.62941	36.6	40.8	31.2995	36.2332	4.76085	0.131395	LoQ
	32 fg/μL	1.13456	12.8	13.4	20	15.4	3.995	0.259415	LoD
caf1	0.1 ng/μL	4.62941	17231.8	19755.6	18494	18493.8	1261.9	0.0682337
	0.01 ng/μL	3.62941	2644.6	2771.6	2460.4	2625.53	156.474	0.0595969
	1 pg/μL	2.62941	243.4	287.6	215.8	248.933	36.2184	0.145494
	0.1 pg/μL	1.62941	43.2	34.6	37.2365	38.3455	4.40595	0.114901
	32 fg/μL	1.13456	18.8	17.8	18.6	18.4	0.52915	0.0287582
	10 fg/μL	0.62941	8.6	8.2	9.6	8.8	0.72111	0.0819443	LoD and LoQ
pla	0.1 ng/μL	4.62941	168755	145418	157004	157059	11668.5	0.0742938
	0.01 ng/μL	3.62941	19842	22697	19093.4	20544.1	1901.64	0.0925635
	1 pg/μL	2.62941	1976.4	1725	2108.4	1936.6	194.774	0.100575
	0.1 pg/μL	1.62941	192.6	199	186.6	192.733	6.20108	0.0321744
	32 fg/μL	1.13456	67	60.8	62.6	63.4667	3.18957	0.0502558	LoQ
	10 fg/μL	0.62941	18.6	25	23.8	22.4667	3.40196	0.151423
	1 fg/μL	-0.37059	6.4	5.8	6.2	6.13333	0.305505	0.0498106	LoD

## Sheet: Fig 3
Target gene	Log10 (CFU/sample)	ddPCR results (copies/reaction)
		Test 1	Test 2	Test 3	Mean	SD
ypo2088	6	54740.4	53367.8	52460.2	53522.8	1147.98
	5	1326.2	1399.6	1362.6	1362.8	36.7004
	4	226.2	283.2	255	254.8	28.5005
	3	96.8	135.8	112.6	115.067	19.6167
	2	21.2	38.8	34.4	31.4667	9.15933
caf1	6	57859.2	53392.8	56866	56039.3	2345.15
	5	869.6	914.2	804.4	862.733	55.2211
	4	230.6	275.6	247	251.067	22.774
	3	256.4	224.8	227.8	236.333	17.4429
	2	133	131.8	131.2	132	0.916515
pla	6	162122	162915	166668	163901	2428.53
	5	25015.4	26096.6	25556	25556	540.6
	4	3324.4	3162.2	3243.6	3243.4	81.1002
	3	1094.6	1095	1130.4	1106.67	20.5546
	2	97	97.6	126.6	107.067	16.919
	1	15.4	42.4	9.8	22.5333	17.4314

## Sheet: Fig 4
Sample type	Target gene	Log10 (CFU/sample)	ddPCR results (copies/reaction)
			Test 1	Test 2	Test 3	Test 4	Test 5	Mean	SD
Soil	ypo2088	6	19043.4	19977.8	25234.6	27797.6	23646.4	23140	3644.13
		5	1087	1161.6	1237	1388.6	1427.8	1260.4	145.632
		4	137.8	140.4	121.2	128.2	98.8	125.28	16.6713
		3	18.6	21.4	24.2	15.6	15.2	19	3.83927
	caf1	6	22444.4	22276.2	26214.6	31168	28808.4	26182.3	3904.62
		5	2273.8	2093.6	1949	4590.2	4746.4	3130.6	1409.51
		4	481.6	477.4	495	492.8	501	489.56	9.77487
		3	452	456	445	449	441.6	448.72	5.66498
		2	424.2	396.4	444.2	375.4	345.6	397.16	38.9757
	pla	6	365145	382113	373601	380113	374429	375080	6635.14
		5	11698.6	12103.8	12355.2	13011.2	13032.6	12440.3	580.375
		4	1087.8	1094.2	1122	1170.8	969.4	1088.84	74.3518
		3	159.4	162.6	168.4	203.8	174.8	173.8	17.7691
		2	63.8	60.2	59.8	48.4	62.4	58.92	6.10344
		1	45.4	61.2	43.2	44.4	51.2	49.08	7.43989
Liver tissue	ypo2088	6	96911.3	107337	103011	109953	71526.3	97747.8	15466.9
		5	4990.2	2069.21	4948.57	5189.89	5453.46	4530.27	1390.21
		4	358.522	258.307	350.72	343.452	335.075	329.215	40.578
		3	18.0283	15.0675	14.9432	21.5817	18.4021	17.6046	2.74557
	caf1	6	107503	107451	90397.9	91302.6	96694.9	98670.1	8392.75
		5	5157.54	5689.26	5746.88	5867.71	5681.59	5628.59	273.657
		4	466.857	518.769	507.366	428.938	426.091	469.604	43.0054
		3	83.4439	82.2084	80.111	68.8733	70.6145	77.0502	6.8032
		2	29.9589	20.837	38.1019	18.6161	21.118	25.7264	8.16653
	pla	6	163427	171664	211541	162201	173067	176380	20238.3
		5	71892.4	75026.3	73498.7	72412.4	67164.1	71998.8	2956.85
		4	3469.9	4578.16	4730.31	3947.76	4251.21	4195.47	505.823
		3	449.6	453.32	469.728	445.661	457.208	455.103	9.23206
		2	101.1	107.993	98.2338	95.8863	104.295	101.501	4.80377
		1	39.8421	28.4641	27.4182	36.796	39.2213	34.3484	5.9701
